# Supplementary material for: Serum reactome induced by Bordetella pertussis infection and Pertussis vaccines: qualitative differences in serum antibody recognition patterns revealed by peptide microarray analysis
Source: BMC Immunol. 2015 Jul 1;16:40. doi: 10.1186/s12865-015-0090-3 (PMC4487959; doi:10.1186/s12865-015-0090-3)
Supplement: Additional file 3: — Video S1. [file 12865_2015_90_MOESM3_ESM.zip]

Archive with 1 entries (1 files):
- 1618317860132550_add3.avi
